# Supplementary material for: Effect of iron saturation of bovine lactoferrin on the inhibition of hepatitis B virus in vitro
Source: PeerJ. 2024 May 7;12:e17302. doi: 10.7717/peerj.17302 (PMC11086297; doi:10.7717/peerj.17302)
Supplement: Supplemental Information 1 [file peerj-12-17302-s001.xlsx]

## Sheet: cytotoxicity test of lactoferri
bLf (mg/ml)	x±s
24	1.332
24	1.272
24	1.315
24	1.254
12	1.578
12	1.588
12	1.627
12	1.513
6	1.844
6	1.785
6	1.73
6	1.722
3	1.738
3	1.738
3	1.736
3	1.812
1.5	1.891
1.5	1.871
1.5	1.776
1.5	1.769
0	1.852
0	1.831
0	1.838
0	1.809

## Sheet: Effect of bLf inhibits HBV
apo	group	ln(copy number/ml)	BLF	group	ln(copy number/ml)	FE	group	ln(copy number/ml)	FEBLF	group	ln(copy number/ml)
	1	6.45		1	8.59465		1	7.76		1	6.44711
	1	6.86		1	8.49		1	7.7		1	6.85698
	1	6.9		1	8.39399		1	7.71		1	6.89968
	2	3.74		2	3.53107		1	7.64		2	3.73601
	2	3.67		2	3.4		2	6.7		2	3.66769
	2	2.66		2	3.27063		2	6.32		2	2.66437
	3	7.28		3	2.83515		2	6.67		3	7.00641
	3	6.17		3	3.88544		2	6.55		3	6.77586
	3	7.19		3	3.37		3	7.62		3	6.45138
	4	6.35		4	8.44095		3	7.44		4	6.76732
	4	6.13		4	7.79626		3	7.61		4	6.29341
	4	6.15		4	7.50167		3	7.85		4	6.29341
	5	4.15		5	9.12834					5	5.71277
	5	6.11		5	7.99266					5	5.99028
	5	7.13		5	8.57331					5	5.67861
	6	5.96		6	7.21989					6	2.92054
	6	6.46		6	7.79199					6	3.91959
	6	6.24		6	8.24456					6	2.95896

## Sheet: Standard curve of Fe3+ determin
Iron concentration (mg/L)	Absorbance
0	0
1	0.036
2	0.0711
3	0.1052
4	0.1386
5	0.1705
